# Supplementary material for: Evaluation and Discrimination of Lipid Components and Iron and Zinc Levels in Chicken and Quail Eggs Available on the Polish Market
Source: Foods. 2024 May 17;13(10):1571. doi: 10.3390/foods13101571 (PMC11121015; doi:10.3390/foods13101571)
Supplement: Supplementary file 1 [file foods-13-01571-s001.zip]

Archive with 1 entries (1 files):
- foods-2982878-supplementary.pdf
